# Supplementary material for: Doppler Waveform Alterations of the Supratesticular Artery and Associated Semen Biomarkers in Infertile Male Dromedary Camels
Source: Animals (Basel). 2026 Jan 20;16(2):319. doi: 10.3390/ani16020319 (PMC12837927; doi:10.3390/ani16020319)
Supplement: Supplementary file 1 [file animals-16-00319-s001.zip]

Archive with 1 entries (1 files):
- animals-4088481-supplementary.pdf
